# Supplementary material for: Higher Overall Intakes Are the Defining Feature of Dietary Intakes in NAFLD and Compared to the General Population
Source: Nutrients. 2023 Jun 8;15(12):2669. doi: 10.3390/nu15122669 (PMC10305649; doi:10.3390/nu15122669)
Supplement: Supplementary file 1 [file nutrients-15-02669-s001.zip]

Archive with 1 entries (1 files):
- nutrients-2433974-supplementary.xlsx
