# Supplementary material for: Higher Overall Intakes Are the Defining Feature of Dietary Intakes in NAFLD and Compared to the General Population
Source: Nutrients. 2023 Jun 8;15(12):2669. doi: 10.3390/nu15122669 (PMC10305649; doi:10.3390/nu15122669)
Supplement: Supplementary file 1 [file nutrients-15-02669-s001.zip › nutrients-2433974-supplementary.xlsx]

## Sheet: Raw Data
ID	V1_Age	Ethnicity	Height	Weight	Waist	BMI	SystolicBP	DiastolicBP	Mean Raw Hepatic Fat Fraction	AQol8D /100	Activity (MET-HR/WK)	HOMA2-IR	Bilirubin	ALT	ALP	GGT	AST	Hepascore	Total_Cholesterol	Triglycerides	HDL-C	LDL-C	FRS	Glucose	Insulin	HbA1c	LSM(kPa)	Energy(kJ)	Protein	Total_fat	Saturated_fat	Polyunsaturated_fat	Monounsaturated_fat	Dietary_Cholesterol	Carbohydrate	Sugars	Alcohol	Dietary_fibre	Thiamin	Riboflavin	Niacin_equ.	Vitamin_C	Vitamin_E	Folate_total (equ.)	Sodium_mg	Iron_mg	kJ_from_protein%	kJ_from_fat%	kJ_from_saturated_fat%
01	58	0	171.6	96	113	32.6014	133	84	0.313348	85.8156	53.9	2.24	13	94	55	71	59	0.19	5.9	1.4	1.1	4.2	11.2	5.7	17	5.6	6.7	9627.59	113.749	85.4306	26.2975	21.1515	29.919	404.986	199.267	86.2329	30.1577	30.4535	1.72489	1.97971	51.1444	145.736	13.7422	807.464	2126.19	13.5698	20.0853	32.832	10.1064
02	60	0	146.5	78.05	111.43	36.3662	102	65	0.222894	88.6525	252.15	*	9	137	228	359	69	0.04	3.9	0.9	1.5	2	0.3	7.3	*	6.9	6.1	6623.12	94.5838	38.6268	10.84	7.88023	15.898	200.48	191.891	100.787	0	33.544	2.08796	2.46025	53.1429	72.3239	11.6792	681.871	2296.86	14.2735	24.2775	21.5788	6.05578
03	58	0	155.5	76	98.35	31.4306	141	88	0.088615	83.6879	67	1.16	9	60	139	252	44	0.08	4.8	1.7	1.3	2.7	1.8	4.9	9	5.9	6.1	6743.16	104.215	64.7683	23.0586	9.58853	26.1829	619.46	142.042	63.5973	0	20.1749	1.00919	1.69244	46.807	81.8952	8.37725	522.906	1649.64	9.78298	26.2733	35.5387	12.6524
04	54	0	168.7	98.5	115.45	34.6104	132	76	0.212	92.9078	34.4	1.85	12	31	76	28	28	0.08	5.6	2.2	1.1	3.5	10.2	5.6	14	5.5	4.3	11836.8	124.137	138.257	40.8268	24.8806	62.3797	343.812	260.226	132.222	0	31.8072	3.25224	2.44687	54.7778	86.4245	19.8969	621.549	2596.9	12.8152	17.8285	43.2171	12.7618
05	46	1	168.1	72	86.3	25.48	105	70	0.2041	*	0	1.05	11	31	44	19	29	0.04	3.9	1.2	0.9	2.5	1.6	5.3	8	7.1	3.8	*	*	*	*	*	*	*	*	*	*	*	*	*	*	*	*	*	*	*	*	*	*
06	65	0	149.75	78.43	101.85	34.9743	132	76	0.405499	65.2482	1.32667	1.71	21	99	123	412	75	0.81	5.8	1	1.4	3.9	4.9	5.4	13	5.8	*	7336.09	78.2576	66.551	17.3726	19.4538	23.1964	498.014	157.21	82.4961	21.78	25.8851	1.00096	1.11414	30.1234	106.184	9.93463	310.809	1882.96	10.2509	18.1347	33.5654	8.76196
07	46	0	165.7	77.55	95.15	28.2447	115	79	0.1436	70.2128	78.5667	1.12	12	30	133	25	27	0.22	3.9	1.3	1.2	2.1	1.7	4.3	9	5.8	7.9	11999	86.6479	94.1235	30.1954	13.4024	42.0478	138.78	396.808	258.194	0	42.2429	1.95801	1.06959	38.8779	288.284	12.7162	1056.6	3402.76	10.5324	12.2762	29.0239	9.31106
08	43	3	176	100.7	111.65	32.509	115	81	0.3095	*	68.975	1.31	16	51	85	88	33	0.12	4.9	1.4	1	3.3	1.9	5.3	10	6.1	*	11421.8	145.521	137.873	34.9321	34.3234	57.9843	670.275	187.561	65.344	13.5321	29.3232	1.38647	1.60003	74.8238	139.296	35.1493	581.953	2225.35	16.6624	21.6591	44.6629	11.316
09	71	0	154.5	84.2	108	35.274	162	72	0.256069	81.5603	44.3	1.89	8	33	110	266	31	0.64	6.5	1.7	1.3	4.4	13.9	6.1	14	6.6	7.8	8695.53	122.451	90.4086	36.7069	10.9767	35.1625	371.321	181.825	110.063	0	25.3437	1.58571	2.76405	44.8697	146.92	10.7058	583.817	1899.2	10.3499	23.9396	38.4694	15.619
10	64	0	176.3	100.35	119.7	32.2859	135	85	0.294835	92.9078	169.1	2.11	10	27	117	16	28	0.47	3.9	2.2	0.8	2.1	13.9	4.5	17	6.6	6.8	8336.17	96.4516	80.7132	36.0241	11.6915	25.9934	156.946	203.619	67.7527	0	34.1033	2.39558	2.42904	47.838	177.124	7.54635	624.877	3261.4	13.7432	19.6694	35.8245	15.9893
11	37	0	178.5	85.4	89.4	26.8029	112	60	0.0782437	81.5603	17.1167	1.02	17	24	63	24	25	0.26	5.1	1.2	1.4	3.1	0.6	4.6	8	5.6	3.5	12548	132.711	127.155	51.3051	17.4905	49.9121	384.802	260.973	115.221	32.9957	28.3611	2.80711	4.24974	79.0676	95.2166	13.115	515.614	2866.09	14.4754	17.9796	37.4938	15.1281
12	36	1	171.9	78.05	99.3	26.4132	97	69	0.2803	82.9787	19.4	2.38	12	53	65	59	36	0.09	6.4	1.5	1.2	4.5	1.1	4.7	19	5.6	6.1	9095.39	116.536	75.7188	26.9986	17.5915	25.2792	228.323	237.501	144.934	4.519	27.163	2.42065	3.4256	62.0333	69.5941	14.9042	594.874	2797.97	14.9929	21.7815	30.8024	10.983
13	40	0	163.15	82.05	100.15	30.8251	116	77	0.0615119	65.9574	10	1.3	22	63	71	41	29	0.37	6.4	1.8	1.3	4.3	2.2	5.1	10	5.1	4.2	14245.3	151.84	145.624	61.8711	16.884	55.1705	423.583	296.025	118.117	40.3954	23.066	1.09808	3.27484	59.5694	82.6914	6.6542	289.519	4487.32	13.0307	18.1202	37.8237	16.0701
14	70	0	169	91.1	107.1	31.8966	120	80	0.5567	98.5816	13.15	2.07	14	53	68	31	36	0.98	3.2	2	1	1.3	16.4	6.9	15	6.4	6.1	10542.1	119.017	116.44	41.6274	17.1422	49.1939	362.514	236.143	85.959	0	28.5401	1.44284	2.22693	64.3189	88.3412	16.0536	369.533	2776.82	12.8817	19.1926	40.8676	14.6101
15	56	0	152.5	92.4	119.25	39.7313	137	95	0.260508	56.0284	0	3.46	10	109	77	148	107	0.98	4.9	1.5	1.1	3.1	1.7	7.6	25	8.4	19.5	13289.3	163.726	163.095	61.2116	31.0642	60.9651	382.359	249.948	76.7244	0.171429	47.1537	2.90341	4.5449	88.7204	218.444	27.5315	811.646	3158.21	17.6314	20.9443	45.409	17.0425
16	42	0	150.2	82.9	100.15	36.7464	130	88	0.0592322	68.7943	20.5	1.16	9	22	75	81	18	0.04	5.3	1.4	1.3	3.4	0.4	4.9	9	5.5	4.6	6988.37	82.7336	65.2521	27.4419	9.8176	23.2702	169.199	176.914	58.1748	0.00675	23.6357	4.21335	4.80506	60.9073	59.3178	6.18484	1337.89	2608.09	9.34699	20.1259	34.5478	14.5291
19	21	1	165.7	96	108.95	34.9644	130	85	0.345688	90.7801	107.4	2.17	17	132	49	59	40	0.62	6	1.3	1.2	3.6	*	5	17	5.6	5.7	16510.9	166.854	161.882	55.1946	29.4234	65.1696	499.006	435.789	150.896	0	40.4898	2.78747	2.86962	79.1317	351.206	22.5052	919.639	3289.68	16.2615	17.1796	36.2769	12.3688
20	61	0	153.2	73.9	98.4	31.4867	143	89	0.556285	*	43.25	2.54	9	104	128	507	53	0.08	6.8	3.7	1.1	4	5.1	6.2	19	7.4	11.7	8416.98	114.704	66.9578	21.335	16.7211	21.4134	231.369	219.305	104.992	0	35.9738	2.01705	3.19937	49.3083	72.6973	10.8124	681.048	2454.24	14.8091	23.1672	29.4338	9.37858
21	39	0	165.2	77.35	99	28.3426	103	70	0.348857	88.6525	51.3167	*	13	97	103	66	100	0.36	3.7	1.5	1	2	0	8.8	*	9.7	17.6	7895.58	112.177	61.16	24.6514	11.4204	20.7369	237.24	212.315	137.116	0	24.8359	2.82146	4.09224	79.8051	68.9236	8.78516	982.013	1969.09	11.5768	24.153	28.6606	11.5521
22	56	0	163.5	83.5	102.2	31.2357	113	70	0.25477	87.234	66.6	0.81	12	73	55	45	40	0.07	6.1	1.1	1.5	4.1	6.5	5.8	6	5.4	4.7	11310.6	146.395	116.112	35.5621	19.4283	52.9585	479.287	192.501	70.2849	35.7861	29.383	1.89949	2.58847	73.3255	95.6354	15.3366	371.202	3543.63	18.5012	22.0034	37.9832	11.6333
23	61	1	162.4	66.68	82.8	25.2827	134	83	0.407325	78.0142	9.35	*	12	76	83	70	43	0.63	6.1	2	1.3	3.9	4.6	7.5	63	8	10.1	8479.93	109.213	76.7762	29.133	10.7362	30.8273	372.94	213.648	88.0611	0.135	22.9349	1.53506	1.82999	50.7462	230.558	6.04568	365.699	3601.15	15.8823	21.8944	33.4993	12.7114
24	54	2	160.2	81.6	105.4	31.8	113	71	0.1976	51.77	8.20833	1.34	6	33	94	62	25	0.92	5.3	1.4	1.2	3.5	1	4.1	11	5.4	6.9	8205.35	95.3219	72.508	32.7504	9.74984	24.9688	217.455	221.87	92.094	0	24.7362	4.13215	4.72779	70.4644	151.257	6.11755	964.77	2636.41	17.1082	19.749	32.6957	14.768
25	49	0	162.3	97.63	108.05	37.0635	125	82	0.0803023	65.9574	47.8167	2.19	12	60	62	184	32	0.06	5.9	2.4	1.5	3.3	1.2	5.2	17	5.9	6.1	9409.34	99.4255	94.0567	36.4082	13.3817	37.611	268.31	232.811	89.8211	3.66429	29.6816	1.42036	2.17817	50.9759	116.74	9.46604	595.819	2715.45	16.5845	17.9634	36.9856	14.3167
26	54	0	175.2	85.7	93.45	27.9198	124	78	0.137926	78.0142	99.9	0.78	17	*	*	*	*	*	*	*	*	*	*	5	6	5.1	10.2	8552.08	109.076	69.7589	16.4571	15.8912	32.5183	234.817	233.138	105.711	0.00675	25.2313	2.90609	2.73957	62.3381	182.227	13.8565	562.044	2126.45	14.8718	21.6823	30.1807	7.12005
27	62	0	168.4	74.9	90.1	26.4118	128	83	0.252475	85.1064	66.9833	1.68	12	42	80	168	80	0.03	4.3	1.2	1.2	2.5	2.8	5.1	13	5.6	4.4	7736.31	100.792	82.3088	33.3059	13.315	29.6939	268.709	160.098	79.3731	3.364	21.4618	1.39202	2.13059	48.4363	126.932	10.0058	524.208	1956.72	9.2087	22.1484	39.3653	15.929
28	56	0	154.5	107.3	*	44.9514	161	91	0.19106	92.1986	46.2	2.15	13	78	136	256	50	0.11	*	*	*	*	*	4.8	17	5.7	*	*	*	*	*	*	*	*	*	*	*	*	*	*	*	*	*	*	*	*	*	*	*
29	67	0	173.8	97.35	116.55	32.2282	129	79	0.621367	74.4681	33.6	2.71	8	39	85	149	28	0.06	4.4	2.5	1	2.3	*	6.6	20	5.6	11.8	11404.7	143.439	150.268	56.657	22.9767	59.0941	570.858	158.127	70.295	17.864	25.7433	1.85052	2.95352	76.6217	81.8001	13.87	597.514	3571.32	12.9497	21.3812	48.7511	18.381
30	38	0	185.6	79.45	85.85	23.0642	125	82	0.0911811	*	72.65	1.15	10	137	64	269	47	0.05	4.2	2.2	1	2.2	0.6	4.7	9	5.3	8	10655.7	113.439	105.641	42.581	12.9136	43.1626	308.369	276.012	145.952	0.0277143	26.6795	1.40271	3.58981	59.4022	102.195	12.2624	707.782	2989.86	13.4579	18.098	36.6818	14.7855
31	58	0	162.4	68.28	90.5	25.8894	124	82	0.256911	77.305	0	1.27	7	25	69	14	21	0.08	6.2	1.2	1.4	4.3	1.9	4.6	10	5.7	3.4	7825.68	97.9674	79.0644	39.2358	7.96476	25.6503	294.661	182.249	100.528	0	14.1795	1.11451	2.14892	36.7197	56.2651	7.48021	329.446	2005.21	10.0348	21.2818	37.3819	18.5508
32	36	1	162.7	80.7	92.9	30.4859	122	81	0.399694	65.9574	29.45	1.02	11	31	66	50	22	0.15	4.7	1.4	1.4	2.7	0.4	4.7	8	5.6	3.3	11692.7	111.683	119.427	33.0794	25.7724	53.0141	309.674	301.069	104.617	2.11393	33.8677	1.7775	3.66457	72.0578	149.406	15.8818	602.438	3096.56	17.9474	16.2375	37.7912	10.4675
34	39	0	174.9	78.4	93.05	25.6293	118	73	0.205689	83.6879	113.775	0.37	23	57	58	62	34	0.23	5.6	0.6	2.2	3.1	0.8	4.2	3	5.2	6.6	9176.82	90.4895	82.236	39.9806	8.91485	27.7535	319.486	217.819	77.8914	25.2051	22.0081	0.856983	1.97432	39.8726	56.6836	6.94155	292.854	2501.59	8.56188	16.7631	33.1567	16.1198
35	48	0	163.4	91.525	112.25	34.2796	106	77	0.435587	80.1418	12.4833	2.42	9	134	88	80	85	0.07	7.1	1.4	1.5	5	0.8	5	19	5.5	7.6	6172.52	75.0047	61.7944	20.6263	12.6337	23.5054	129.296	126.26	36.9669	9.77143	22.2023	0.812685	1.33083	36.2405	109.181	12.3563	361.892	2101.63	10.7436	20.6574	37.0415	12.3641
36	47	0	182.8	101.75	107.45	30.4496	131	84	0.136157	78.7234	6.6	1.3	18	41	64	49	26	0.13	3.3	2.2	0.9	1.4	1.6	5.1	10	5.2	5.9	11219.6	110.751	86.5876	30.8275	14.9442	32.8887	335.485	342.341	136.083	6.40293	34.4331	1.65314	2.10121	52.0723	119.214	10.9326	658.1	3610.08	15.4256	16.7811	28.5549	10.1663
37	65	0	172.7	106.55	126.55	35.7247	143	87	0.247884	75.8865	38.1333	1.54	12	58	119	45	41	0.92	5.5	1.7	0.9	3.8	22.9	4.9	12	5.9	75	10624.7	129.765	89.6629	30.0613	15.8733	36.1651	214.687	285.779	123.557	0	36.0258	4.35212	5.12091	72.3587	74.5699	11.9647	1543.22	3219.98	15.4552	20.763	31.2247	10.4687
39	61	0	170	79.05	101.6	27.3529	137	85	0.139868	82.2695	7.31667	1.55	10	37	86	69	28	0.1	6.2	0.9	1.5	4.3	10.8	5	12	5.8	5.3	9448.37	102.35	80.8538	25.85	15.7732	33.8596	326.892	271.857	156.293	0	25.1705	1.424	2.23524	56.4707	78.0462	12.1104	459.734	2230.67	12.3831	18.4154	31.6625	10.1229
40	55	0	164.1	74.85	84.65	27.7955	122	77	0.213433	83.6879	14.65	1.43	9	27	80	42	24	0.12	4.5	0.9	1.3	2.8	0.8	5.2	11	5.7	9.5	10661.2	116.795	76.9149	33.3138	11.307	26.5012	230.841	335.571	211.441	0	27.9502	1.72457	3.50608	58.5155	98.9468	11.2357	603.534	2627.45	12.7992	18.6237	26.6935	11.5616
41	62	1	149.7	52.48	80.5	23.418	145	84	0.17642	92.9078	31.3333	1.38	12	15	76	30	21	0.1	5.3	1.9	1.2	3.2	3.5	6.5	10	6.1	4.1	8166.55	99.6091	85.098	19.4275	20.2067	38.8674	197.226	184.156	31.5042	0.0014	23.6743	0.847605	1.41409	42.3584	103.945	12.7182	353.52	1468.77	12.6364	20.7353	38.5551	8.80196
43	55	0	168.7	82.95	102.2	29.1465	141	87	0.5169	85.8156	71.125	2.89	24	178	54	75	64	0.57	4	2	0.9	2.2	6.8	5.8	22	4.6	12.9	10188.6	99.4263	67.9486	26.7768	11.0478	25.2253	176.002	264.787	82.866	43.083	32.1947	1.73067	2.03331	59.9571	183.491	8.51165	817.257	3229.16	16.1026	16.5895	24.6755	9.72399
44	46	0	172.7	91.4	105.15	30.6451	118	77	0.346693	90.7801	228	0.66	12	65	46	23	29	0.11	4.4	1	1	2.9	2.2	5.2	5	5.5	7.3	11371.2	130.887	122.421	47.796	19.7261	46.6795	469.46	218.435	58.6128	25.2051	24.4307	3.37558	4.13818	72.2977	71.1375	13.977	852.298	4080.32	13.4326	19.5676	39.8336	15.552
46	43	1	176.2	81.95	90.2	26.3959	112	70	0.408364	85.8156	16.1	1.92	11	104	60	60	48	0.32	5.2	1.5	1.3	3.2	1.7	5	15	6	6.1	13435.5	133.775	147.338	56.4663	22.6061	56.9693	424.797	328.321	186.479	0.0537347	31.4066	1.55005	4.27096	57.8426	132.403	16.5696	1036.53	3472.65	17.6193	16.9267	40.5754	15.5503
47	68	0	163.3	93.55	111.3	35.081	146	82	0.279514	78.0142	114.85	2.55	8	32	211	44	29	0.35	3.6	2.4	0.9	1.6	5	5.1	20	6	6.9	9815.54	77.5656	105.059	30.9296	25.9376	39.1725	386.989	258.902	86.3446	0	28.3878	1.14388	1.40874	26.7346	102.191	14.6483	753.621	2344.19	12.5677	13.434	39.6023	11.659
48	49	0	158.1	70.55	89.45	28.225	121	81	0.355505	61.7021	12.475	1.32	8	33	104	49	26	0.15	4.1	2	1.2	2	0.3	5.4	10	5.7	5.6	11058.8	112.478	99.7848	30.773	19.6089	42.0727	282.087	313.123	186.331	0.480332	30.8701	1.17591	1.43618	52.2993	100.264	13.5366	527.241	3357.45	13.3983	17.2907	33.3856	10.2959
49	40	0	166.3	79.48	96.65	28.7391	130	93	0.222998	78.7234	9.45	1.92	9	65	86	89	83	0.63	5.2	4.7	0.5	2.7	0.8	6.6	14	6.5	33.8	12964.4	125.448	128.436	40.5688	21.3067	57.3753	403.18	347.107	132.404	0	30.5213	2.0928	2.29829	59.4053	129.495	15.7851	1038.09	3822.88	21.1151	16.4498	36.6553	11.5782
50	49	0	180.6	89.83	96.55	27.5414	136	94	0.232804	87.234	26.7	1.19	18	73	66	42	38	0.25	5.8	3.2	1	3.3	6.7	5.5	9	5.3	5.3	11206.1	118.505	130.662	33.753	25.0642	63.1402	255.388	215.279	86.7492	15.8736	29.5877	1.53126	2.97262	53.147	235.722	31.7872	474.202	3133.93	11.5856	17.9776	43.1416	11.1445
51	55	0	162.6	58.7	88.85	22.2023	164	72	0.305529	71.6312	192.3	1.22	7	328	69	472	231	0.17	6.4	3.1	1.3	3.7	5.5	6.1	9	5.7	11.5	9423.83	95.6669	89.3221	28.977	17.2243	35.0466	330.33	192.412	54.7537	36.384	22.266	1.49943	1.64129	49.9281	75.5341	13.3866	613.002	2919.37	10.4187	17.2577	35.0698	11.377
52	64	0	160.4	69.73	91.85	27.1026	123	76	0.563878	75.8865	46.7	3.28	8	88	87	52	61	0.24	3.4	1.4	0.9	1.9	2	7.1	24	6.8	7.1	9991.89	122.025	82.5923	24.2132	19.2241	32.7684	381.604	249.467	107.396	11.7672	33.2739	1.61137	2.28516	49.8998	84.5555	13.9762	480.167	2466.4	14.1518	20.7611	30.584	8.96616
53	55	0	175.6	104.33	115.5	33.8345	120	76	0.1318	86.5248	67.8	4.1	19	25	105	54	41	0.98	3.9	1.1	1	2.4	6.1	6.4	31	5.8	14.3	12162.4	116.462	143.459	51.8606	16.7442	62.7205	611.327	266.299	106.97	0	37.0898	1.93532	2.07854	54.9699	300.839	25.2492	647.999	3343.47	14.1532	16.2785	43.6423	15.7768
54	70	0	179.7	79.55	96.7	24.6345	124	73	0.0861334	78.7234	187.5	1.42	21	31	30	25	30	0.97	2.2	1.7	1	0.4	*	5	11	6.1	4.6	12295.1	154.669	124.083	32.9736	29.1387	52.012	433.185	275.584	132.907	0	45.4038	1.34346	2.95136	59.2525	101.622	35.5774	587.706	2555.91	19.0988	21.3856	37.3407	9.92286
55	66	0	157.1	90.4	105.55	36.6282	159	97	0.309637	66.6667	37.4	2.09	10	242	108	86	213	0.88	5.6	1.5	1.2	3.7	6.3	9.8	14	8.4	15.4	11549.5	122.256	120.848	40.4214	18.5351	52.5692	288.572	270.899	188.45	0	46.4445	1.55198	3.60933	51.4166	117.365	30.5259	591.194	2457.88	17.6609	17.9951	38.7148	12.9494
56	30	0	173.4	127	133.35	42.2382	120	81	0.574226	76.5957	23.0333	4.26	11	58	71	70	40	0.37	4.1	1.5	1.1	2.3	0	5.2	34	5.9	*	12141.5	118.867	139.214	51.1077	25.4492	51.2518	530.077	277.64	120.311	0	33.7654	1.3617	1.88322	64.1774	148.768	25.461	847.618	3146.89	11.6514	16.6431	42.4241	15.5745
* Denotes missing data
[truncated: 29 more columns]

## Sheet: Correlations_diet and HFFlog10
Energy Adjusted Nutrient or Food Goup	Correlation Coefficient	Significance 2-Tailed
Carbohydrate g/kJ	-0.0870604	0.55627
Sugar g/kJ	-0.117998	0.424428
Protein g/kJ	0.0726227	0.623759
Total fat g/kJ	0.0929223	0.529889
Saturated Fat g/kJ	-0.0128094	0.93114
Monounsaturated Fat g/kJ	-0.0181285	0.902664
Polyunsaturated Fat g/kJ	.377**	0.00821663
Dietary Cholesterol g/kJ	0.163265	0.267526
Alcohol g/kJ	0.0363656	0.806156
Fibre g/kJ	0.106057	0.473099
Thiamin	-0.0588363	0.691198
Riboflavin	-0.157186	0.285989
Niacin	0.0665436	0.653162
Folate eq. ug/kJ	0.10812	0.464486
Iron mg/kJ	0.0683891	0.644178
Caffeine mg/kJ	-0.121798	0.409558
Sodium mg/kJ	0.0610074	0.680402
Grains (sevres/MJ)	-0.119952	0.416743
Refined Gains (seves/MJ)	0.0274642	0.852996
Wholegrains (serves/MJ)	-0.17195	0.242553
Fruit (serves/MJ)	0.0754451	0.610298
Fruit Juice (serves/MJ)	-0.109181	0.46009
Vegetables (serves/MJ)	0.000325662	0.998247
Dark Green Vegetables (serves/MJ)	-0.031155	0.833504
Red & Orange Vegetables (serves/MJ)	0.0206253	0.889336
Potatoes (serves/MJ)	0.0307216	0.835788
Legumes (sevres/MJ)	0.0924971	0.531781
Proteins (serves/MJ)	0.0856492	0.562712
Red Meat (serves/MJ)	-0.030512	0.836893
Processed Meats (serves/MJ)	-0.0924297	0.532082
High Omega 3 Fish and Seafood (serves/MJ)	-0.0895	0.545215
Low Omega 3 Fish and SeaFood (serves/MJ)	.389**	0.00622692
Nuts (serves/MJ)	0.0133536	0.928222
Dairy (serves/MJ)	-0.0741424	0.616495
Milk (serves/MJ)	-0.023122	0.876039
Cheese (serves/MJ)	-0.0758119	0.608558
Yoghurt (serves/MJ)	-0.138299	0.34854
Oils (serves/MJ)	0.0133521	0.92823
Solid Fats (serves/MJ)	-0.0243161	0.869691
Added Sugars (serves/MJ)	-0.0998697	0.49944
**. Correlation is significant at the 0.01 level (2-tailed).
*. Correlation is significant at the 0.05 level (2-tailed).

## Sheet: Correlation (Rho) confounders
Variable		HFF_log10	Age	Weight	Waist	BMI	Total Cholesterol	TG	HDL-C	LDL-C	Glucose	Insulin
Age	Correlation Coefficient	0.157326
	Sig. (2-tailed)	0.275214
Weight	Correlation Coefficient	-0.00864387	-0.0468923
	Sig. (2-tailed)	0.952493	0.746415
Waist	Correlation Coefficient	0.179142	0.175975	.828**
	Sig. (2-tailed)	0.218094	0.226475	2.12713e-13
BMI	Correlation Coefficient	0.108571	0.146558	.696**	.848**
	Sig. (2-tailed)	0.452941	0.309815	2.05665e-08	1.49838e-14
Total Cholesterol	Correlation Coefficient	0.00423821	-0.0716306	-0.0934902	-0.0281204	0.052706
	Sig. (2-tailed)	0.977192	0.628519	0.527366	0.849524	0.722006
TG	Correlation Coefficient	0.123404	0.152538	0.134907	0.0647292	0.0113325	0.00114539
	Sig. (2-tailed)	0.403362	0.300656	0.360604	0.662042	0.939064	0.993835
HDL-C	Correlation Coefficient	-0.173224	-0.12457	-.298*	-0.226618	-0.0142023	.573**	-.457**
	Sig. (2-tailed)	0.239028	0.3989	0.0396382	0.121407	0.923674	2.08629e-05	0.00110319
LDL-C	Correlation Coefficient	-0.0089082	-0.0390115	-0.0260199	0.0469064	0.109017	.960**	-0.144653	.523**
	Sig. (2-tailed)	0.952082	0.792354	0.860648	0.751558	0.460767	5.08452e-27	0.326622	0.000136323
Glucose	Correlation Coefficient	.411**	.362**	-0.0793911	0.125201	0.146942	-0.066605	0.243351	-0.224687	-0.0907088
	Sig. (2-tailed)	0.00305714	0.00969945	0.583659	0.391354	0.308536	0.652862	0.0955737	0.124699	0.539777
Insulin	Correlation Coefficient	.486**	.321*	.293*	.475**	.412**	-0.0124172	0.285284	-0.280283	-0.0048607	.411**
	Sig. (2-tailed)	0.000466294	0.0259694	0.0431901	0.000735493	0.00361153	0.934724	0.0546323	0.0592052	0.974424	0.0037197
A1c(%)	Correlation Coefficient	0.261046	.406**	-0.185549	0.0513931	0.138878	-0.200289	0.103707	-0.18871	-0.174321	.485**	.415**
	Sig. (2-tailed)	0.0670882	0.00345364	0.197023	0.725816	0.336125	0.172271	0.483015	0.198955	0.23602	0.00035506	0.00339419
**. Correlation is significant at the 0.01 level (2-tailed).
*. Correlation is significant at the 0.05 level (2-tailed).
